# Supplementary material for: Improving Construction Industrialization Practices from a Socio-Technical System Perspective: A Hong Kong Case
Source: Int J Environ Res Public Health. 2021 Aug 26;18(17):9017. doi: 10.3390/ijerph18179017 (PMC8431180; doi:10.3390/ijerph18179017)
Supplement: Supplementary file 1 [file ijerph-18-09017-s001.zip]

Archive with 1 entries (1 files):
- ijerph-1327002-supplementary.pdf
